# Supplementary material for: Inactivated vaccines derived from bovine viral diarrhea virus B3 strain elicit robust and specific humoral and cellular immune responses
Source: Front Microbiol. 2025 Aug 8;16:1607334. doi: 10.3389/fmicb.2025.1607334 (PMC12371705; doi:10.3389/fmicb.2025.1607334)
Supplement: Supplementary file 4 [file Table_1.xlsx]

## Sheet: LgG
LgG（OD450 nm）
days post-immunization	B1									B2									B3									LC									Commercial vaccine									PBS
0	0.047	0.047	0.047	0.05	0.053	0.056	0.048	0.05	0.05	0.047	0.046	0.046	0.054	0.067	0.053	0.05	0.05	0.052	0.045	0.047	0.045	0.049	0.052	0.05	0.048	0.05	0.049	0.049	0.049	0.048	0.052	0.056	0.057	0.052	0.053	0.054	0.048	0.047	0.047	0.051	0.059	0.054	0.05	0.053	0.052	0.048	0.05	0.047	0.051
7	0.488	0.496	0.57	0.44	0.428	0.396	0.379	0.338	0.335	0.126	0.102	0.09	0.114	0.135	0.125	0.18	0.178	0.182	0.135	0.172	0.155	0.181	0.181	0.188	0.116	0.103	0.114	0.295	0.251	0.254	0.159	0.158	0.206	0.216	0.217	0.223	0.436	0.429	0.416	0.391	0.389	0.39	0.375	0.381	0.374	0.047	0.046	0.046	0.049
14	0.948	0.912	0.925	0.403	0.4	0.389	0.519	0.54	0.565	0.465	0.428	0.417	0.406	0.416	0.405	0.235	0.23	0.235	3.053	3.057	3	3.156	3.156	3.191	3.001	3.017	3.092	0.977	1.015	1.029	1.109	1.116	1.131	1.467	1.373	1.38	1.5	1.511	1.46	1.454	1.446	1.428	1.375	1.376	1.41	0.046	0.047	0.047	0.051
21	2.309	2.307	2.235	2.205	2.22	2.171	1.961	2.01	2.044	0.733	0.715	0.698	1.517	1.432	1.404	0.958	0.923	0.924	3.863	3.791	3.918	3.593	3.663	3.597	4.127	4.093	3.933	2.132	2.147	2.19	2.004	2.107	2.14	1.502	1.539	1.512	1.456	1.446	1.38	1.48	1.518	1.486	1.553	1.535	1.532	0.045	0.046	0.046	0.049
28	2.904	2.848	2.852	2.567	2.489	2.521	2.539	2.63	2.575	1.815	1.852	1.897	2.328	2.399	2.467	2.004	2.027	1.97	3.926	3.847	4.146	3.87	3.818	3.512	4.076	3.963	3.903	3.469	3.397	3.426	2.978	3.046	2.974	2.736	2.781	2.797	2.488	2.489	2.408	2.416	2.428	2.417	2.313	2.322	2.302	0.052	0.047	0.049	0.049
35	3.753	3.809	4.243	4.091	4.036	3.859	3.79	3.812	3.831	2.56	2.433	2.425	2.444	2.575	2.551	2.225	2.174	2.115	4.011	3.833	4.44	4.006	3.857	3.854	3.96	4.149	3.914	2.673	2.542	2.559	3.345	3.324	3.348	3.543	3.583	3.574	2.561	2.529	2.36	2.58	2.6	2.608	2.673	2.645	2.603	0.076	0.055	0.054	0.059
42	3.487	3.477	3.398	3.465	3.339	3.287	3.73	3.826	3.715	1.914	1.834	1.811	2.154	2.177	1.891	2.135	2.127	2.064	4.089	3.883	4.219	4.159	4.038	3.95	3.912	3.956	3.681	3.296	3.164	2.947	2.834	2.849	2.775	3.178	3.238	3.295	2.891	2.758	2.557	2.652	2.612	2.563	2.564	2.542	2.546	0.089	0.068	0.071	0.087
LgG1（OD450 nm）
days post-immunization	B1									B2									B3									LC									Commercial vaccine									PBS
0	0.048	0.051	0.048	0.05	0.055	0.053	0.05	0.05	0.05	0.05	0.051	0.047	0.051	0.056	0.054	0.049	0.051	0.052	0.044	0.045	0.044	0.049	0.053	0.049	0.048	0.045	0.045	0.051	0.053	0.053	0.049	0.05	0.048	0.051	0.055	0.052	0.048	0.049	0.047	0.053	0.055	0.06	0.051	0.053	0.053	0.047	0.046	0.046	0.049
7	0.927	0.829	0.894	0.571	0.554	0.508	0.354	0.368	0.357	0.13	0.131	0.138	0.167	0.177	0.173	0.26	0.282	0.251	0.28	0.26	0.184	0.254	0.191	0.18	0.178	0.22	0.151	0.3	0.254	0.249	0.571	0.547	0.576	0.355	0.422	0.419	0.222	0.167	0.112	0.154	0.177	0.19	0.117	0.123	0.127	0.103	0.082	0.067	0.086
14	2.173	2.112	2.139	1.877	1.91	1.836	2.266	2.307	2.326	0.99	1.005	1.015	0.908	0.921	0.776	0.403	0.426	0.47	0.949	0.907	0.892	0.476	0.486	0.431	1.359	1.359	1.463	2.045	1.942	1.835	2.088	2.109	2.111	2.8	2.878	2.868	0.494	0.418	0.491	0.404	0.411	0.402	0.424	0.434	0.431	0.076	0.059	0.052	0.061
21	3.556	3.532	3.701	3.54	3.507	3.467	3.514	3.558	3.59	3.404	3.355	3.342	3.283	3.217	3.242	3.264	3.29	3.152	1.982	1.939	1.844	1.76	1.819	1.712	2.47	2.407	2.419	2.786	2.326	2.287	2.566	2.591	2.669	2.118	2.294	2.26	1.19	1.126	1.1	1.08	1.083	1.076	1.098	1.096	1.097	0.052	0.049	0.051	0.058
28	3.662	3.69	3.749	3.762	3.881	3.786	3.918	3.858	3.796	3.247	3.041	3.14	3.527	3.44	3.615	3.802	3.676	3.657	3.517	3.411	3.491	2.574	2.61	2.486	3.452	3.353	3.433	3.599	3.396	3.295	3.02	3.161	3.103	3.225	3.214	3.098	2.15	2.096	2.067	2.088	2.097	2.093	2.136	2.145	2.146	0.055	0.049	0.048	0.057
35	3.817	3.892	4.16	3.58	3.533	3.508	3.821	3.914	3.807	3.495	3.422	3.45	3.572	3.556	3.617	3.324	3.28	3.218	2.133	2.893	2.671	2.596	2.196	2.202	3.626	3.601	3.681	3.373	3.194	3.09	3.155	3.124	3.093	3.377	3.306	3.334	3.446	3.394	3.362	3.112	3.115	3.112	3.15	3.158	3.147	0.082	0.066	0.083	0.054
42	3.794	3.873	4.04	3.656	3.435	3.442	3.795	3.843	3.851	2.733	2.799	2.882	2.615	2.56	2.61	3.177	3.041	3.124	2.039	2.036	2.417	2.573	2.075	2.122	1.779	1.753	1.768	3.553	2.943	3.25	3.158	3.19	3.213	3.268	3.19	3.207	3.232	3.175	3.14	3.38	3.366	3.353	3.101	3.108	3.1	0.063	0.058	0.065	0.053
LgG2a（OD450 nm）
days post-immunization
	B1									B2									B3									LC									Commercial vaccine									PBS
0	0.05	0.051	0.047	0.051	0.056	0.054	0.049	0.051	0.052	0.047	0.046	0.046	0.054	0.067	0.053	0.05	0.05	0.052	0.047	0.047	0.046	0.049	0.051	0.055	0.049	0.049	0.05	0.049	0.05	0.048	0.051	0.055	0.052	0.048	0.05	0.047	0.044	0.047	0.05	0.045	0.045	0.044	0.049	0.05	0.048	0.049	0.047	0.046	0.051
7	0.188	0.291	0.289	0.26	0.31	0.315	0.206	0.23	0.243	0.092	0.102	0.146	0.079	0.083	0.107	0.099	0.102	0.129	0.094	0.093	0.127	0.055	0.061	0.077	0.053	0.055	0.077	0.216	0.217	0.242	0.162	0.196	0.227	0.175	0.164	0.209	0.305	0.301	0.314	0.308	0.309	0.399	0.346	0.332	0.312	0.151	0.087	0.066	0.096
14	0.376	0.399	0.42	0.579	0.577	0.615	0.304	0.324	0.334	0.101	0.1	0.139	0.076	0.073	0.111	0.101	0.104	0.135	2.096	2.188	2.611	2.556	2.556	2.653	2.273	2.293	2.494	0.623	0.684	0.65	0.435	0.469	0.502	0.481	0.497	0.57	0.585	0.59	0.598	0.573	0.575	0.58	0.587	0.588	0.59	0.086	0.061	0.056	0.065
21	1.179	1.306	1.365	1.17	1.192	1.206	1.21	1.206	1.343	0.29	0.279	0.296	0.192	0.245	0.225	0.646	0.669	0.733	2.802	2.839	2.97	2.251	2.194	2.35	3.172	3.2	3.22	1.53	1.559	1.608	1.331	1.404	1.427	1.526	1.615	1.669	0.754	0.745	0.715	0.711	0.793	0.781	0.782	0.794	0.786	0.06	0.052	0.049	0.056
28	2.064	2.008	2.009	2.177	2.199	2.219	2.097	2.127	2.222	0.671	0.721	0.719	0.43	0.435	0.441	0.372	0.447	0.494	3.664	3.503	3.556	3.486	3.345	3.437	3.413	3.402	3.41	1.793	1.928	2.11	1.968	1.977	2.08	1.722	1.778	1.87	2.098	2.1	2.114	2.102	2.108	2.105	2.09	2.096	2.102	0.113	0.074	0.064	0.078
35	2.488	2.489	2.637	2.667	2.658	2.772	2.945	2.98	2.974	1.516	1.548	1.592	1.316	1.358	1.494	1.048	1.165	1.209	3.579	3.507	3.573	3.485	3.445	3.5	3.676	3.652	3.571	2.169	2.184	2.275	2.437	2.517	2.678	2.101	2.157	2.315	3.063	3.063	3.079	3.065	3.067	3.089	3.06	3.062	3.086	0.09	0.077	0.084	0.057
42	1.392	1.418	1.486	1.876	1.886	1.977	1.201	1.143	1.241	1.731	1.866	1.821	1.356	1.323	1.316	1.943	1.895	1.916	3.775	3.665	3.673	3.49	3.552	3.633	3.584	3.559	3.664	1.457	1.568	1.595	1.066	1.083	1.127	1.467	1.445	1.543	3.111	3.113	3.142	3.071	3.077	3.094	3.193	3.205	3.241	0.07	0.064	0.083	0.07
LgG2a/LgG1
days post-immunization
	B1									B2									B3									LC									Commercial vaccine									PBS
0	1.04167	1	0.979167	1.02	1.01818	1.01887	0.98	1.02	1.04	0.94	0.901961	0.978723	1.05882	1.19643	0.981481	1.02041	0.980392	1	1.06818	1.04444	1.04546	1	0.962264	1.12245	1.02083	1.08889	1.11111	0.960784	0.943396	0.90566	1.04082	1.1	1.08333	0.941176	0.909091	0.903846	0.916667	0.959184	1.06383	0.849057	0.818182	0.733333	0.960784	0.943396	0.90566	1.04255	1.02174	1	1.04082
7	0.202805	0.351025	0.323266	0.455342	0.559567	0.620079	0.581921	0.625	0.680672	0.707692	0.778626	1.05797	0.473054	0.468927	0.618497	0.380769	0.361702	0.513944	0.335714	0.357692	0.690217	0.216535	0.319372	0.427778	0.297753	0.25	0.509934	0.72	0.854331	0.971888	0.283713	0.358318	0.394097	0.492958	0.388626	0.498807	1.37387	1.80239	2.80357	2	1.74576	2.1	2.95727	2.69919	2.45669	1.46602	1.06098	0.985075	1.11628
14	0.173033	0.18892	0.196353	0.308471	0.302094	0.334967	0.134157	0.140442	0.143594	0.10202	0.099502	0.136946	0.0837	0.079262	0.143041	0.25062	0.244131	0.287234	2.20864	2.41235	2.92713	5.36975	5.25926	6.15545	1.67255	1.68727	1.70472	0.304645	0.352214	0.354223	0.208333	0.22238	0.237802	0.171786	0.172689	0.198745	1.18421	1.41148	1.21792	1.41832	1.39903	1.44279	1.38443	1.35484	1.36891	1.13158	1.0339	1.07692	1.06557
21	0.331552	0.369762	0.368819	0.330508	0.339892	0.347851	0.344337	0.338954	0.374095	0.085194	0.083159	0.08857	0.058483	0.076158	0.069402	0.197917	0.203343	0.232551	1.41372	1.46416	1.61063	1.27898	1.20616	1.37266	1.28421	1.32946	1.33113	0.549174	0.670249	0.703105	0.518706	0.541876	0.534657	0.720491	0.70401	0.738496	0.633613	0.661634	0.65	0.658333	0.732225	0.725836	0.712204	0.724453	0.7165	1.15385	1.06122	0.960784	0.965517
28	0.563626	0.544173	0.535876	0.578682	0.566607	0.586107	0.535222	0.551322	0.585353	0.206652	0.237093	0.228981	0.121917	0.126453	0.121992	0.097843	0.1216	0.135083	1.0418	1.02697	1.01862	1.35431	1.28161	1.38254	0.988702	1.01461	0.9933	0.498194	0.567727	0.640364	0.651656	0.625435	0.670319	0.533953	0.553205	0.603615	0.975814	1.00191	1.02274	1.0067	1.00525	1.00573	0.978464	0.977156	0.979497	2.05455	1.5102	1.33333	1.36842
35	0.651821	0.639517	0.633894	0.744972	0.752335	0.790194	0.770741	0.761369	0.781193	0.433763	0.452367	0.461449	0.368421	0.38189	0.413049	0.315283	0.355183	0.375699	1.67792	1.21224	1.3377	1.34245	1.56876	1.58946	1.01379	1.01416	0.970117	0.643048	0.683782	0.736246	0.772425	0.805698	0.865826	0.62215	0.65245	0.694361	0.888857	0.902475	0.915824	0.984897	0.984591	0.992609	0.971429	0.969601	0.980616	1.09756	1.16667	1.01205	1.05556
42	0.366895	0.366124	0.367822	0.513129	0.549054	0.574375	0.316469	0.297424	0.322254	0.63337	0.666667	0.631853	0.518547	0.516797	0.504215	0.611583	0.62315	0.613316	1.8514	1.8001	1.51965	1.35639	1.71181	1.71206	2.01462	2.03023	2.0724	0.410076	0.53279	0.490769	0.337555	0.339498	0.350763	0.448898	0.452978	0.481135	0.962562	0.980472	1.00064	0.90858	0.914141	0.922756	1.02967	1.03121	1.04548	1.11111	1.10345	1.27692	1.32075
[truncated: 5 more columns]

## Sheet: Neutralizing antibody titers
days post-immunization	B1						B2						B3						LC						Commercial vaccine												inactivated vaccine
14	8	8	4	8	4	8	4	4	8	4	4	8	4	16	8	8	8	16	4	4	8	4	4	8	4	4	4	8	8	8							2	2	2	2	2	2	2	2	2
28	8	8	4	4	8	8	16	16	16	16	8	8	8	16	8	8	8	16	16	16	8	8	16	16	4	4	4	4	16	16							16	8	16	16	8	32	8	8	16
42	16	16	32	8	8	16	32	16	16	16	16	16	32	16	16	32	16	32	16	16	32	16	16	32	16	16	16	16	8	8							64	32	64	32	128	64	64	64	64

## Sheet: Viral loads
Tissue	B1						B2						B3						LC						Commercial vaccine						PBS
Heart	3.89535	3.69819	3.66292	3.75129	3.6362	3.49058	3.42029	3.5256	3.65821	3.8648	3.71585	3.75596	3.69392	3.76464	3.6873	3.56856	3.59053	3.61882	3.67469	3.73284	3.63841	3.61699	3.64478	3.5753	3.81274	3.62979	3.76522	3.91546	3.88836	3.82686	4.02577	4.07622	4.05971	3.81791	3.98687	3.95776
Liver	3.28601	3.55962	3.83297	3.6473	3.2584	3.39458	3.33208	3.25528	3.27921	3.40943	3.34104	3.44218	3.32057	3.56144	2.99395	3.43815	3.3917	3.29085	3.45598	3.493	3.94705	3.21592	3.53707	3.28291	3.29201	3.22022	3.41856	3.3132	3.57868	3.22227	3.57625	3.31587	4.3104	3.26846	5.28346	3.8147
Spleen	3.76501	3.57357	3.85312	3.59425	3.66571	3.75304	3.4707	3.54308	3.69342	3.49841	3.93017	3.68918	3.52214	3.72214	3.77782	3.69964	3.68747	3.91541	3.53773	3.57138	3.46754	3.49821	3.54647	3.53829	3.66196	3.67678	4.00388	3.82798	4.62638	3.52635	4.03292	4.1827	4.08451	3.69501	3.68064	3.88313
Lung	3.56084	3.67458	3.59429	3.69942	3.5618	3.22674	3.76621	3.80811	3.6466	3.64535	3.83969	3.72694	3.55742	3.75919	3.584	3.50773	3.60367	3.6629	3.52577	3.59766	3.42509	3.67198	3.68384	3.6634	3.36542	3.28967	3.43477	3.47528	3.3133	3.55367	4.05235	4.12218	3.6984	3.98559	4.85772	3.93641
Kidney	3.55354	3.79281	3.57447	3.95968	3.78948	3.7378	3.67217	3.70349	3.92451	3.65828	3.54757	3.61769	3.45255	3.58494	3.3337	3.63137	3.54879	3.51652	3.49513	3.49563	3.61497	3.49229	3.6726	3.22798	3.78167	3.61984	3.99004	3.782	3.86135	3.77508	4.08463	4.0077	3.90956	4.10722	4.21692	4.0934
Small intestine	3.76717	3.72469	3.86038	3.9159	3.6208	3.59771	3.69072	3.71702	3.71502	3.70211	3.53275	3.51859	3.9037	3.64577	3.72358	3.78168	3.65046	3.7799	3.57259	3.64869	3.83723	3.78817	3.84676	3.81223	3.50898	3.52676	3.70161	3.85792	3.82554	3.84001	4.07556	3.90151	3.99228	3.99639	4.11754	3.78914
Blood	4.25802	4.31318	4.47971	3.7138	3.92829	3.75567	4.11854	4.1806	4.28291	3.91407	3.86865	4.03105	3.44596	3.85453	3.83059	3.94527	3.57259	4.08544	3.47194	3.44008	3.99493	3.91274	3.9646	3.98653	3.59371	3.98037	3.87355	3.78034	3.89816	4.03465	4.70866	5.09197	4.70194	5.21752	5.29752	5.26898

## Sheet: ELIspot_x0009_
	28 d						42 d
B1	1123	674	760	1017	649	809	807	1249	1287	659	913	1052
B2	260	505	268	476			753	1550	928	675	1050	831
B3	685	331	558	335			2260	1288	1909	985
LC	544	284	520	483	424	799	1059	1025	1898	1072	1070	744
commercial vaccine	387	120	471	126			598	629	915	643	737	863
PBS	33	73	36	43	65	85	295	208	290	268	213	233
